# Supplementary material for: First-Principles Study of Strain Engineering Regulation of SnSe Thermoelectric Properties
Source: Materials (Basel). 2025 Sep 8;18(17):4219. doi: 10.3390/ma18174219 (PMC12430063; doi:10.3390/ma18174219)
Supplement: Supplementary file 1 [file materials-18-04219-s001.zip]

Archive with 1 entries (1 files):
- materials-3833188-supplementary.pdf
